# Supplementary material for: Comparative Analysis of Phytochemical Profiles and Selected Biological Activities of Various Morphological Parts of Ligustrum vulgare
Source: Molecules. 2024 Jan 13;29(2):399. doi: 10.3390/molecules29020399 (PMC10819685; doi:10.3390/molecules29020399)
Supplement: Supplementary file 1 [file molecules-29-00399-s001.zip]

Archive with 1 entries (1 files):
- molecules-2775648-supplementary.pdf
